# Supplementary material for: A GFP Expressing Influenza A Virus to Report In Vivo Tropism and Protection by a Matrix Protein 2 Ectodomain-Specific Monoclonal Antibody
Source: PLoS One. 2015 Mar 27;10(3):e0121491. doi: 10.1371/journal.pone.0121491 (PMC4376807; doi:10.1371/journal.pone.0121491)
Supplement: S3 File — The sequences obtained by Illumina Miseq analysis were mapped to the reference genome, which was based on the eight plasmids that were used to generate the virus. Mutations were considered significant when they occurred at a frequency > 0.5% (cut-off for background errors caused by the RT-PCR reaction), had a Phred score > 20, had a forward/reverse balance > 0.25 and appeared > 10x independently. SNV: single nucleotide variant. (XLSX) [file pone.0121491.s003.xlsx]

## Sheet: Sheet1
Supplementary Table S1. Mutations present in the PR8-NS1(1-73)GFP virus stock.
The sequences obtained by Illumina Miseq analysis were mapped to the reference genome, which was based on the eight plasmids that were used to generate the virus. Mutations were considered significant when they occur at a frequency higher than 0.5% (cut-off for background errors caused by the RT-PCR reaction), had a Phred score above 20, had a forward/reverse balance higher than 0.25 and appeared…
Segment	Type	Position	Reference	Mutated allele	Frequency (%)	Amino Acid Change
PB2	SNV	335	G	A	0.51
PB2	SNV	785	A	G	4.94
PB2	SNV	1442	C	T	2.44
PB2	Deletion	1609	C	-	0.89	frameshift at Thr521
PB2	SNV	1610	A	G	0.96
PB2	SNV	1624	A	G	0.75	Lys526Arg
PB2	SNV	2231	A	G	1.04
PB2	SNV	2347	G	T	1.05
PB1	SNV	452	C	T	0.62
PB1	SNV	582	G	T	19.21	Gly180Trp
PB1	SNV	589	C	T	0.59	Thr182Ile
PB1	SNV	726	A	G	65.33	Thr228Ala
PB1	Deletion	1482	A	-	2.25	frameshift at Lys480
PB1	SNV	1484	A	G	1.28
PB1	SNV	1486	A	G	2.55	Lys481Arg
PB1	Deletion	1526	T	-	0.83	frameshift Ser494
PA	SNV	509	G	A	0.51	Met155Ile
PA	SNV	529	C	T	0.71	Thr162Ile
PA	SNV	747	G	A	0.60	Gly235Arg
PA	Deletion	821	T	-	0.83	frameshift at Pro259
PA	Deletion	2232	A	-	1.13
PA	SNV	2238	G	C	1.13
HA	SNV	269	A	G	0.96	Asn73Asp
HA	SNV	446	G	A	8.29	Glu132Lys
HA	Deletion	602	A	-	4.47	frameshift at Lys184
HA	SNV	607	A	G	1.39
HA	SNV	1059	A	G	0.58	Asn336Ser
HA	SNV	1088	T	C	1.23	Phe346Leu
HA	SNV	1091	G	A	0.60	Gly347Arg
HA	Deletion	1194	A	-	1.48	frameshift at Gln381
HA	SNV	1199	A	G	1.43	Ser383Gly
HA	Deletion	1302	A	-	0.63	frameshift at Glu417
HA	Deletion	1325	A	-	2.74	framshift at Lys425
HA	SNV	1330	A	G	1.57
HA	SNV	1419	C	T	86.70	Ser456Leu
HA	SNV	1428	A	T	3.72	Lys459Met
HA	SNV	1430	A	G	0.74	Asn460Asp
HA	Deletion	1447	A	-	0.54	framshift at Val465
HA	SNV	1451	A	G	0.81	Ser467Gly
HA	SNV	1780	C	T	0.52
NP	SNV	142	G	A	6.37	Arg26Lys
NP	SNV	337	A	G	1.30	Lys91Arg
NP	SNV	542	G	A	2.08	Met159Ile
NP	Deletion	769	A	-	0.66	frameshift at Gln235
NA	Deletion	389	T	-	0.54	frameshift at Phe117
NA	Deletion	1327	T	-	0.84	frameshift at Ser429
M	SNV	454	G	A	4.43	M1: Ala137Thr
M	Insertion	870	-	T	0.55	M2: frameshift at Leu46
M	Deletion	870	T	-	1.17	M2: frameshift at Leu46
NS1(1-73)GFP	SNV	1361	C	A	0.54	NEP: Leu45Ile
